# Supplementary material for: Investigating the modulation of stimulus types on language switching costs: Do semantic and repetition priming effect matter?
Source: Front Psychol. 2023 Apr 17;14:1090744. doi: 10.3389/fpsyg.2023.1090744 (PMC10149912; doi:10.3389/fpsyg.2023.1090744)
Supplement: Supplementary file 1 [file Table_1.XLSX]

## Sheet: accuracy in standard and repeat
L1_stay_pic	L1_switch_pic	L2_stay_pic	L2_switch_pic	L1_stay_repeated	L1_switch_repeated	L2_stay_repeated	L2_switch_repeated
88.7	84.6	88.6	80.8	93.4	92.1	88.7	94.1
90.6	80.8	93.2	78.8	94.5	88.5	93.4	90.6
89.4	83.2	87.9	76.3	92.1	94.3	92.1	88.5
84.6	79.4	90.3	83.2	96	93.4	94.9	87.9
87.4	76.8	92.3	80.8	89.7	92.1	92.1	91.4
86.9	84.3	90.1	78.6	92.1	89.1	89.7	87.9
88.9	82.1	88.5	83.2	89.6	92.1	92.5	90.6
90.1	80.5	88.1	79.5	87.6	89.6	92.1	91.4
87.6	77.6	91.4	84.3	94.1	92.6	94.1	92.1
82.5	85.3	89.6	80.4	92.6	91.4	94.9	93.4
89.7	79.1	88.9	78.9	89.3	92.1	89.3	90.1
85.7	78.3	87.9	82.1	92.1	90.1	90.1	91.4
90.4	83.5	90.4	78.6	93.4	90.4	92.3	90.6
88.6	75.3	91.4	79	88.5	92.3	89	88.7
88.1	73.2	89.8	84.3	90.6	88.1	89.7	93.4
84.6	84.2	90.6	82.3	91.4	90.1	90.4	90.4
86.3	80.4	92.1	79.6	93.4	88.9	90.6	90.9
87.5	82.2	90.6	77.8	92.1	92.3	93.1	92
90.4	80.4	85.7	75.8	92.1	89.7	89.7	89.7
90.1	81.4	86.9	82.4	88.5	86.9	88.9	92.1
