# Supplementary material for: Investigating the modulation of stimulus types on language switching costs: Do semantic and repetition priming effect matter?
Source: Front Psychol. 2023 Apr 17;14:1090744. doi: 10.3389/fpsyg.2023.1090744 (PMC10149912; doi:10.3389/fpsyg.2023.1090744)
Supplement: Supplementary file 2 [file Table_2.XLSX]

## Sheet: accuracy in standard vs semanti
L1_stay_pic	L1_switch_pic	L2_stay_pic	L2_switch_pic	L1_stay_semantic	L1_switch_semantic	L2_stay_semantic	L2_switch_semantic
88.7	84.6	88.6	80.8	82.6	84.2	86.5	87.6
90.6	80.8	93.2	78.8	81.1	86.4	84.2	83.2
89.4	83.2	87.9	76.3	83.6	86.3	81.6	80.6
84.6	79.4	90.3	83.2	85.8	88.9	86.6	84.6
87.4	76.8	92.3	80.5	84.3	82.6	88.3	82.5
86.9	84.3	90.1	78.6	86.3	84.3	85.2	86.5
88.9	82.1	88.5	83.2	85.3	86.4	83.9	80.1
90.1	80.5	88.1	79.5	88.6	84.1	87.7	87.9
87.6	77.6	91.4	84.3	87.1	82.8	83.8	85.4
82.5	85.3	89.6	80.4	85.2	81.4	82.5	82.5
89.7	79.1	88.9	78.9	86.7	85.6	84.1	86.6
85.7	78.3	87.9	82.1	82.9	86.5	82.1	87.1
90.4	83.5	90.4	78.6	88.6	84.3	86.6	82
88.6	75.3	91.4	79	83.1	88.5	77.6	83.3
88.1	73.2	89.8	84.3	87	85.4	83.1	81
84.6	84.2	90.6	82.3	84.6	84.1	82.8	86.9
86.3	80.4	92.1	79.6	87.1	88.6	85.1	79.6
87.5	82.2	90.6	77.8	86.3	85.7	82.9	82.3
90.4	80.4	85.7	75.8	82.1	85	80	86.1
90.1	81.4	86.9	82.4	88.4	80.5	86.6	83.7
