# Supplementary material for: Investigating the modulation of stimulus types on language switching costs: Do semantic and repetition priming effect matter?
Source: Front Psychol. 2023 Apr 17;14:1090744. doi: 10.3389/fpsyg.2023.1090744 (PMC10149912; doi:10.3389/fpsyg.2023.1090744)
Supplement: Supplementary file 3 [file Table_3.XLSX]

## Sheet: accuracy rates in standard and 
L1_stay_digit	L1_switch_digit	L2_stay_digit	L2_switch_digit	L1_stay_pic	L1_switch_pic	L2_stay_pic	L2_switch_pic
95.3	85.5	95.6	86.6	88.7	84.6	88.6	80.8
83.6	83.2	94.3	81.5	90.6	80.8	93.2	78.8
96	86.4	90.4	87.5	89.4	83.2	87.9	76.3
93.4	83.1	95.2	90.4	84.6	79.4	90.3	83.2
93.4	87.4	92.4	86.8	87.4	76.8	92.3	80.5
89.9	88.4	89.5	87.5	86.9	84.3	90.1	78.6
96.1	89.5	89	88.9	88.9	82.1	88.5	83.2
92.7	90.4	93.1	87.9	90.1	80.5	88.1	79.5
98.1	88.4	88.5	88.1	87.6	77.6	91.4	84.3
93.2	92.3	94.1	90.4	82.5	85.3	89.6	80.4
94.1	88.4	90.5	88.5	89.7	79.1	88.9	78.9
90.8	89.4	88.9	87.9	85.7	78.3	87.9	82.1
89	86.1	89.8	89.7	90.4	83.5	90.4	78.6
90.7	93.2	94.3	88.6	88.6	75.3	91.4	79
94.1	84.2	95.1	90.4	88.1	73.2	89.8	84.3
90.6	94.2	90.5	84.5	84.6	84.2	90.6	82.3
93.1	87.9	94.1	85.3	86.3	80.4	92.1	79.6
92.7	84.1	88.5	90.4	87.5	82.2	90.6	77.8
91.8	90.4	89.5	87.9	90.4	80.4	85.7	75.8
90	88.5	90.6	88.9	90.1	81.4	86.9	82.4
