# Supplementary material for: Investigating the modulation of stimulus types on language switching costs: Do semantic and repetition priming effect matter?
Source: Front Psychol. 2023 Apr 17;14:1090744. doi: 10.3389/fpsyg.2023.1090744 (PMC10149912; doi:10.3389/fpsyg.2023.1090744)
Supplement: Supplementary file 4 [file Table_4.XLSX]

## Sheet: RTs in digit vs standard
Chinese_stay_digit	Chinese_switch_digit	English_stay_digit	English_switch_digit	Chinese_stay_pic	Chinese_switch_pic	English_stay_pic	English_switch_pic	ZChinese_stay_digit	ZChinese_switch_digit	ZEnglish_stay_digit	ZEnglish_switch_digit	ZChinese_stay_pic	ZChinese_switch_pic	ZEnglish_stay_pic	ZEnglish_switch_pic
797	813	782	839	810	907	854	900	0.67189	0.215049	0.959181	0.716827	-0.476858	-0.202906	0.82094	0.723715
781	825	764	788	866	900	833	892	0.778964	0.648762	0.692742	0.686194	1.4443	-0.402954	-0.155816	0.311635
766	831	771	791	874	884	787	865	0.377436	-0.218663	0.592827	0.165422	1.71875	-0.860207	-0.90001	-1.07913
803	869	779	823	796	943	831	886	-1.30898	-0.652376	-0.139881	1.1457	-0.957146	0.825913	0.216282	0.0025755
786	874	749	826	836	963	851	913	-0.693305	-1.19452	-0.139881	-1.21309	0.415106	1.39748	0.681403	1.39335
794	842	755	806	852	899	806	862	-1.5499	1.26319	-1.27225	-1.33563	0.964007	-0.431532	0.448842	1.29033
771	825	740	769	847	927	832	900	-0.559462	-1.15837	0.226473	-0.814855	0.792476	0.36866	1.65816	0.723715
791	797	736	764	828	914	796	867	1.04665	-0.363234	0.0932537	-0.0490138	0.140656	-0.00285783	-0.0162793	-0.976114
801	812	783	799	819	903	790	872	1.31433	0.178906	1.65858	1.02316	-0.168101	-0.317219	-0.760474	-0.203464
805	845	772	811	821	922	803	849	1.42141	1.37162	-1.70521	1.0538	-0.0994883	0.225769	0.309306	0.672205
757	792	784	799	806	875	801	865	0.136519	-0.543948	1.35884	0.716827	-0.614083	-1.11741	-0.24884	-1.07913
794	822	715	805	780	845	784	851	-0.211471	0.540333	-0.606149	-1.24373	-1.50605	-1.97476	-0.574425	-1.80027
754	804	763	799	806	900	852	877	0.0562139	-0.110235	0.992486	0.104154	-0.614083	-0.402954	-0.667449	-0.461014
762	818	754	811	793	948	838	891	0.270362	0.395763	0.692742	1.39077	-1.06006	0.968805	-0.853498	0.260125
708	809	790	802	822	980	801	887	-1.17514	-1.0138	-0.772674	-0.416618	-0.065182	1.88331	0.216282	0.0540855
811	821	746	784	817	877	762	850	-1.09483	-0.941518	0.426303	0.563659	-0.236713	-1.06026	-1.59769	-1.85178
809	843	755	830	881	913	837	910	0.190057	-0.507805	0.726047	0.747461	1.95889	-0.0314361	1.89072	1.23882
809	876	770	804	841	907	833	887	1.52848	2.49204	-1.10572	-1.27436	0.586638	-0.202906	1.70467	0.0540855
790	844	799	836	800	981	782	911	-1.65697	-1.30294	-1.13903	0.0122535	-0.819921	1.91189	-0.667449	1.29033
769	832	777	821	783	894	794	875	0.457742	0.901761	-1.53869	-1.97893	-1.40313	-0.574424	-1.50467	-0.564034
