# Supplementary material for: Investigating the modulation of stimulus types on language switching costs: Do semantic and repetition priming effect matter?
Source: Front Psychol. 2023 Apr 17;14:1090744. doi: 10.3389/fpsyg.2023.1090744 (PMC10149912; doi:10.3389/fpsyg.2023.1090744)
Supplement: Supplementary file 5 [file Table_5.XLSX]

## Sheet: RTs in standard vs. repeated pi
Chinese_stay_repeated	Chinese_switch_repeated	English_stay_repeated	English_switch_repeated	Chinese_stay_picture	Chinese_switch_picture	English_stay_picture	English_switch_picture
782	819	768	829	810	907	854	900
791	833	778	804	866	900	833	892
816	840	742	830	874	884	787	865
788	854	755	826	796	943	831	886
776	819	791	839	836	963	851	913
825	932	800	844	852	899	806	862
795	886	751	791	847	927	832	900
781	855	787	801	828	914	796	867
786	788	802	817	819	903	790	872
808	860	766	812	821	922	803	849
814	849	768	752	806	875	801	865
767	889	710	764	780	845	784	851
779	799	779	841	806	900	852	877
765	818	806	836	793	948	838	891
731	799	734	751	822	980	801	887
749	814	780	808	817	877	762	850
823	857	791	771	881	913	837	910
768	822	712	731	841	907	833	887
824	899	791	724	800	981	782	911
706	788	826	800	783	894	794	875
