# Supplementary material for: Investigating the modulation of stimulus types on language switching costs: Do semantic and repetition priming effect matter?
Source: Front Psychol. 2023 Apr 17;14:1090744. doi: 10.3389/fpsyg.2023.1090744 (PMC10149912; doi:10.3389/fpsyg.2023.1090744)
Supplement: Supplementary file 6 [file Table_6.XLSX]

## Sheet: RTs in standard VS. semantic pi
Chinese_stay_pic	Chinese_switch_pic	English_stay_pic	English_switch_pic	Chinese_stay_semantic	Chinese_switch_semantic	English_stay_semantic	English_switch_semantic
810	907	854	900	900	958	880	822
866	900	833	892	871	844	795	845
874	884	787	865	835	863	881	850
796	943	831	886	878	902	853	832
836	963	851	913	856	889	828	870
852	899	806	862	859	890	831	862
847	927	832	900	884	855	791	867
828	914	796	867	830	876	802	871
819	903	790	872	834	937	800	860
821	922	803	849	826	859	809	892
806	875	801	865	849	899	862	805
780	845	784	851	833	891	843	886
806	900	852	877	800	872	831	798
793	948	838	891	901	831	822	843
822	980	801	887	821	888	857	787
817	877	762	850	803	855	846	824
881	913	837	910	804	894	851	890
841	907	833	887	852	886	837	846
800	981	782	911	810	871	782	903
783	894	794	875	885	935	856	899
